# Supplementary material for: Virulence of Burkholderia pseudomallei Strains from Western Hemisphere and Africa in Mice
Source: Emerg Infect Dis. 2026 Aug;32(8):1251–63. doi: 10.3201/eid3208.260069 (PMC13426869; doi:10.3201/eid3208.260069)
Supplement: Appendix 1 — Additional information about virulence of Burkholderia pseudomallei strains from Western Hemisphere and Africa in mice. [file 26-0069-Techapp-s1.xlsx]

## Sheet: Appendix 1 Table 1
Article DOI: https://doi.org/10.3201/eid3208.260069
EID cannot ensure accessibility for supplementary materials supplied by authors. Readers who have difficulty accessing supplementary content should contact the authors for assistance.
Virulence of Burkholderia pseudomallei Strains from Western Hemisphere and Africa in Mice
Appendix 1
Appendix 1 Table 1: LD50 determination and statistical comparisons of estimates
			GHD1A	BpNY2023b	AZ1999	VEN1976	PB10007001	IL2014	PR2013a	GHC5E	MS2020a	TX2004
Day 21	BALB/c	LD50 (95% CL)	3.5 ( 0.2 , 10.5 )	2.1 ( 1.7 , 12.0 )*	215.4 ( 84.8 , 471.2 )	67.3 ( 26.2 , 217.5 )	4.2 ( 2.1 , 8.9 )	490.6 ( 458.1 , 4,223.7 )*	73.9 ( 26.9 , 190.8 )	3.0 ( 0.1 , 11.1 )	14.7 ( 0.4 , 3,490.4 )	6,869.3 ( 1,210.1 , . )*
		LD50 vs BpNY2023b	0.5220
		LD50 vs AZ1999	<.0001	<.0001
		LD50 vs VEN1976	<.0001	<.0001	0.0983
		LD50 vs PB10007001	0.9267	0.4622	<.0001	<.0001
		LD50 vs IL2014	<.0001	<.0001	0.0939	0.0010	<.0001
		LD50 vs PR2013a	<.0001	<.0001	0.1264	0.9050	<.0001	0.0015
		LD50 vs GHC5E	0.7582	0.3240	<.0001	<.0001	0.8326	<.0001	<.0001
		LD50 vs MS2020a	0.0339	0.0054	<.0001	0.0129	0.0418	<.0001	0.0097	0.0482
		LD50 vs TX2004	<.0001	<.0001	0.1456	0.0013	<.0001	0.7301	0.0021	<.0001	<.0001
		Pearson correlation with biofilm (P-Value)	-0.21 ( 0.5657 )
		Spearman correlation with biofilm (P-Value)	-0.24 ( 0.5109 )
	C57BL/6	LD50 (95% CL)	359.5 ( 65.9 , 1,487.9 )	166.9 ( 52.4 , 515.1 )	1,420.3 ( 822.1 , 7,224.2 )*	470.8 ( 155.8 , 1,485.2 )	396.1 ( 178.1 , 1,445.4 )	448.6 ( 419.0 , 3,863.0 )*	757.1 ( 486.6 , 9,123.9 )*	223.8 ( 97.1 , 526.2 )	889.0 ( 235.6 , 13,773.1 )	2,124.6 ( 1,004.3 , 8,201.9 )
		LD50 vs BpNY2023b	0.2202
		LD50 vs AZ1999	0.0253	0.0009
		LD50 vs VEN1976	0.7263	0.1327	0.0716
		LD50 vs PB10007001	0.8274	0.1617	0.0492	0.8946
		LD50 vs IL2014	0.5059	0.0695	0.1291	0.7658	0.6621
		LD50 vs PR2013a	0.0349	0.0017	0.9927	0.0880	0.0629	0.1514
		LD50 vs GHC5E	0.4495	0.6508	0.0041	0.2904	0.3452	0.1720	0.0065
		LD50 vs MS2020a	0.6703	0.0989	0.0630	0.9609	0.8484	0.7896	0.0802	0.2402
		LD50 vs TX2004	0.0038	<.0001	0.5014	0.0146	0.0089	0.0302	0.5154	0.0005	0.0114
		Pearson correlation with biofilm (P-Value)	-0.43 ( 0.2168 )
		Spearman correlation with biofilm (P-Value)	-0.45 ( 0.1869 )
	LD50	Ratio of C57BL/6:BALB/c	103.0	78.1	6.6	7.0	94.2	0.9	10.2	74.6	60.3	0.3
		BALB/c vs C57BL/6	<.0001	<.0001	0.0025	0.0047	<.0001	0.8665	<.0001	<.0001	<.0001	0.0142
Day 60	BALB/c	LD50 (95% CL)	2.6 ( 2.4 , 16.6 )*	2.1 ( 1.7 , 12.0 )*	12.8 ( 4.2 , 35.6 )	12.1 ( 11.1 , 96.8 )*	1.8 ( 1.5 , 8.4 )*	38.6 ( 8.5 , 155.1 )	6.7 ( 1.2 , 7.6 )*	1.4 ( 0.0 , 3.1 )	4.5 ( 3.1 , 9.1 )	88.0 ( 10.5 , 298.3 )*
		LD50 vs BpNY2023b	0.7911
		LD50 vs AZ1999	0.0100	0.0179
		LD50 vs VEN1976	0.0137	0.0243	0.8972
		LD50 vs PB10007001	0.9986	0.7843	0.0080	0.0111
		LD50 vs IL2014	<.0001	<.0001	0.0684	0.0497	<.0001
		LD50 vs PR2013a	0.1797	0.2718	0.1930	0.2383	0.1670	0.0019
		LD50 vs GHC5E	0.4280	0.2773	0.0004	0.0007	0.4167	<.0001	0.0260
		LD50 vs MS2020a	0.1000	0.1633	0.2142	0.2688	0.0885	0.0011	0.8414	0.0086
		LD50 vs TX2004	<.0001	<.0001	0.0027	0.0016	<.0001	0.2268	<.0001	<.0001	<.0001
		Pearson correlation with biofilm (P-Value)	-0.10 ( 0.7765 )
		Spearman correlation with biofilm (P-Value)	-0.20 ( 0.5796 )
	C57BL/6	LD50 (95% CL)	113.4 ( 16.1 , 414.1 )	79.4 ( 27.4 , 239.3 )	438.7 ( 150.4 , 1,418.8 )	108.2 ( 99.9 , 1,342.8 )*	169.6 ( 44.2 , 383.7 )	242.5 ( 111.6 , 581.6 )	345.1 ( 132.7 , 1,172.8 )	99.3 ( 42.3 , 228.8 )	400.9 ( 125.5 , 2,708.2 )	580.6 ( 134.6 , 4,314.3 )
		LD50 vs BpNY2023b	0.4311
		LD50 vs AZ1999	0.0783	0.0123
		LD50 vs VEN1976	0.9783	0.4387	0.1014
		LD50 vs PB10007001	0.8230	0.3181	0.1284	0.8532
		LD50 vs IL2014	0.3593	0.0945	0.4123	0.3999	0.4918
		LD50 vs PR2013a	0.1516	0.0305	0.7891	0.1819	0.2283	0.5971
		LD50 vs GHC5E	0.6257	0.7630	0.0261	0.6244	0.4814	0.1656	0.0589
		LD50 vs MS2020a	0.2465	0.0510	0.4932	0.2878	0.3614	0.8550	0.7037	0.0983
		LD50 vs TX2004	0.0891	0.0138	0.9147	0.1151	0.1461	0.4623	0.8644	0.0295	0.5534
		Pearson correlation with biofilm (P-Value)	-0.52 ( 0.1235 )
		Spearman correlation with biofilm (P-Value)	-0.48 ( 0.1615 )
	LD50	Ratio of C57BL/6:BALB/c	44.2	37.2	34.3	8.9	96.0	6.3	51.5	71.5	89.1	6.6
		BALB/c vs C57BL/6	<.0001	<.0001	<.0001	0.0005	<.0001	0.0045	<.0001	<.0001	<.0001	0.0077
* Due to lack of response gradient across the tested doses, the model failed to provide confidence internals for the LD50 estimate. However, based upon the observed response rates, the LD50 confidence limits were provided.

## Sheet: Appendix 1 Table 2
Article DOI: https://doi.org/10.3201/eid3208.260069
EID cannot ensure accessibility for supplementary materials supplied by authors. Readers who have difficulty accessing supplementary content should contact the authors for assistance.
Virulence of Burkholderia pseudomallei Strains from Western Hemisphere and Africa in Mice
Appendix 1
Appendix 1 Table 2: Time-to-death or euthanasia (TTD) determination and statistical comparisons of estimates
			Target Dose	GHD1A	BpNY2023b	AZ1999	VEN1976	PB10007001	IL2014	PR2013a	GHC5E	MS2020a	TX2004
Day 21	BALB/c	TTD Median (95% CL)	1 CFU	. ( 11.0 , . )	. ( 4.0 , . )	. ( . , . )	. ( . , . )	. ( 17.0 , . )	. ( . , . )	. ( . , . )	. ( 15.0 , . )	. ( . , . )	. ( . , . )
			10 CFU	10.0 ( 6.0 , 15.0 )	10.0 ( 5.0 , 12.0 )	. ( . , . )	. ( 9.0 , . )	13.5 ( 9.0 , 18.0 )	. ( . , . )	. ( . , . )	16.5 ( 9.0 , . )	13.5 ( 12.0 , . )	. ( . , . )
			100 CFU	6.5 ( 4.0 , 9.0 )	5.0 ( 4.0 , 6.0 )	. ( 8.0 , . )	. ( 11.0 , . )	6.5 ( 4.0 , 8.0 )	. ( . , . )	13.5 ( 9.0 , . )	14.5 ( 8.0 , . )	19.5 ( 6.0 , . )	. ( 17.0 , . )
			1000 CFU	4.0 ( 3.0 , 4.0 )	3.0 ( 3.0 , 4.0 )	6.5 ( 5.0 , 10.0 )	8.5 ( 4.0 , 11.0 )	4.5 ( 4.0 , 5.0 )	. ( 9.0 , . )	9.0 ( 5.0 , 12.0 )	5.0 ( 4.0 , 5.0 )	9.0 ( 6.0 , 10.0 )	. ( 12.0 , . )
			10000 CFU	3.0 ( 2.0 , 3.0 )	3.0 ( . , . )	3.0 ( 3.0 , 4.0 )	3.0 ( . , . )	3.0 ( . , . )	4.0 ( 4.0 , 5.0 )	3.0 ( 3.0 , 4.0 )	3.0 ( . , . )	5.0 ( 4.0 , 5.0 )	. ( 10.0 , . )
		TTD Mean (Standard Error)	1 CFU	16.7 ( 1.0 )	11.2 ( 1.1 )	. ( . )	. ( . )	17.0 ( . )	. ( . )	. ( . )	17.8 ( 0.7 )	. ( . )	. ( . )
			10 CFU	10.9 ( 1.3 )	10.0 ( 1.4 )	. ( . )	17.9 ( 1.2 )	13.5 ( 1.1 )	. ( . )	. ( . )	15.6 ( 1.5 )	16.1 ( 1.4 )	. ( . )
			100 CFU	7.3 ( 0.7 )	5.0 ( 0.3 )	13.2 ( 0.7 )	15.7 ( 0.8 )	6.5 ( 0.7 )	. ( . )	14.8 ( 1.5 )	14.4 ( 1.5 )	16.0 ( 2.1 )	19.5 ( 0.4 )
			1000 CFU	4.0 ( 0.1 )	3.4 ( 0.2 )	7.6 ( 0.8 )	9.2 ( 1.4 )	4.6 ( 0.2 )	14.1 ( 1.1 )	9.1 ( 0.8 )	4.8 ( 0.3 )	9.7 ( 1.2 )	17.5 ( 0.9 )
			10000 CFU	2.6 ( 0.2 )	3.0 ( 0.0 )	3.3 ( 0.2 )	3.2 ( 0.1 )	3.1 ( 0.1 )	4.6 ( 0.3 )	3.3 ( 0.2 )	3.2 ( 0.1 )	5.0 ( 0.1 )	14.9 ( 0.9 )
		TTD vs BpNY2023b		0.0157
		TTD vs AZ1999		<.0001	<.0001
		TTD vs VEN1976		<.0001	<.0001	0.1914
		TTD vs PB10007001		0.6243	0.0539	<.0001	<.0001
		TTD vs IL2014		<.0001	<.0001	0.0027	<.0001	<.0001
		TTD vs PR2013a		<.0001	<.0001	0.0322	0.3347	<.0001	<.0001
		TTD vs GHC5E		0.9160	0.0134	<.0001	<.0001	0.5581	<.0001	<.0001
		TTD vs MS2020a		<.0001	<.0001	<.0001	0.0013	<.0001	<.0001	0.0265	0.0001
		TTD vs TX2004		<.0001	<.0001	0.0094	<.0001	<.0001	0.1170	<.0001	<.0001	<.0001
	C57BL/6	TTD Median (95% CL)	10 CFU	. ( 14.0 , . )	. ( 12.0 , . )	. ( . , . )	. ( . , . )	. ( . , . )	. ( . , . )	. ( . , . )	. ( . , . )	. ( . , . )	. ( . , . )
			100 CFU	. ( 9.0 , . )	. ( 11.0 , . )	. ( 20.0 , . )	. ( 13.0 , . )	. ( 11.0 , . )	. ( . , . )	. ( . , . )	. ( 11.0 , . )	. ( . , . )	. ( . , . )
			1000 CFU	. ( 5.0 , . )	9.0 ( 5.0 , 18.0 )	. ( 16.0 , . )	16.5 ( 14.0 , . )	. ( 6.0 , . )	. ( 16.0 , . )	. ( 18.0 , . )	14.5 ( 6.0 , . )	. ( 16.0 , . )	. ( 17.0 , . )
			10000 CFU	3.0 ( . , . )	3.0 ( . , . )	3.5 ( 2.0 , 4.0 )	4.0 ( 3.0 , 4.0 )	4.0 ( 3.0 , 4.0 )	6.0 ( 5.0 , 13.0 )	4.0 ( 4.0 , 5.0 )	3.5 ( 3.0 , 4.0 )	20.0 ( 7.0 , . )	. ( 12.0 , . )
			100000 CFU	3.0 ( 2.0 , 3.0 )	3.0 ( . , . )	3.0 ( 2.0 , 3.0 )	4.0 ( 2.0 , 4.0 )	3.0 ( . , . )	3.0 ( . , . )	3.0 ( . , . )	3.0 ( . , . )	. ( 5.0 , . )	5.5 ( 3.0 , 7.0 )
		TTD Mean (Standard Error)	10 CFU	17.5 ( 0.5 )	12.0 ( . )	. ( . )	. ( . )	. ( . )	. ( . )	. ( . )	. ( . )	. ( . )	. ( . )
			100 CFU	15.1 ( 0.8 )	14.6 ( 0.8 )	20.0 ( . )	19.0 ( 0.8 )	18.2 ( 1.1 )	. ( . )	. ( . )	11.0 ( . )	. ( . )	. ( . )
			1000 CFU	8.7 ( 1.0 )	11.0 ( 1.9 )	16.0 ( . )	16.0 ( 0.4 )	13.4 ( 1.3 )	19.1 ( 0.6 )	18.0 ( . )	13.5 ( 1.6 )	19.6 ( 0.5 )	17.0 ( . )
			10000 CFU	3.0 ( 0.0 )	3.0 ( 0.0 )	3.5 ( 0.3 )	3.9 ( 0.1 )	3.8 ( 0.1 )	8.3 ( 1.4 )	5.5 ( 1.0 )	3.6 ( 0.2 )	16.2 ( 1.9 )	12.9 ( 0.1 )
			100000 CFU	2.9 ( 0.1 )	3.0 ( 0.0 )	2.9 ( 0.1 )	3.7 ( 0.2 )	3.0 ( 0.0 )	3.2 ( 0.1 )	3.0 ( 0.0 )	3.0 ( 0.0 )	11.5 ( 1.2 )	6.0 ( 0.6 )
		TTD vs BpNY2023b		0.3827
		TTD vs AZ1999		0.0005	<.0001
		TTD vs VEN1976		0.0259	0.0018	0.1564
		TTD vs PB10007001		0.1304	0.0159	0.0348	0.4602
		TTD vs IL2014		0.0005	<.0001	0.9412	0.1676	0.0361
		TTD vs PR2013a		<.0001	<.0001	0.3883	0.0283	0.0048	0.3434
		TTD vs GHC5E		0.8697	0.4697	0.0003	0.0154	0.0889	0.0002	<.0001
		TTD vs MS2020a		0.0363	0.0017	0.0533	0.6666	0.6954	0.0555	0.0072	0.0202
		TTD vs TX2004		<.0001	<.0001	0.0256	0.0010	0.0002	0.0208	0.1365	<.0001	0.0003
Day 60	BALB/c	TTD Median (95% CL)	1 CFU	. ( 11.0 , . )	. ( 4.0 , . )	. ( 55.0 , . )	. ( . , . )	. ( 17.0 , . )	. ( 31.0 , . )	. ( . , . )	. ( 15.0 , . )	. ( . , . )	. ( . , . )
			10 CFU	10.0 ( 6.0 , 15.0 )	10.0 ( 5.0 , 12.0 )	. ( 28.0 , . )	29.5 ( 9.0 , 52.0 )	13.5 ( 9.0 , 18.0 )	. ( 25.0 , . )	35.0 ( 23.0 , . )	16.5 ( 9.0 , 39.0 )	13.5 ( 12.0 , . )	. ( . , . )
			100 CFU	6.5 ( 4.0 , 9.0 )	5.0 ( 4.0 , 6.0 )	26.5 ( 8.0 , 50.0 )	27.5 ( 11.0 , 39.0 )	6.5 ( 4.0 , 8.0 )	. ( 30.0 , . )	13.5 ( 9.0 , 30.0 )	14.5 ( 8.0 , 23.0 )	19.5 ( 6.0 , 44.0 )	. ( 17.0 , . )
			1000 CFU	4.0 ( 3.0 , 4.0 )	3.0 ( 3.0 , 4.0 )	6.5 ( 5.0 , 10.0 )	8.5 ( 4.0 , 11.0 )	4.5 ( 4.0 , 5.0 )	52.0 ( 9.0 , . )	9.0 ( 5.0 , 12.0 )	5.0 ( 4.0 , 5.0 )	9.0 ( 6.0 , 10.0 )	36.0 ( 12.0 , . )
			10000 CFU	3.0 ( 2.0 , 3.0 )	3.0 ( . , . )	3.0 ( 3.0 , 4.0 )	3.0 ( . , . )	3.0 ( . , . )	4.0 ( 4.0 , 5.0 )	3.0 ( 3.0 , 4.0 )	3.0 ( . , . )	5.0 ( 4.0 , 5.0 )	32.5 ( 10.0 , 42.0 )
		TTD Mean (Standard Error)	1 CFU	20.2 ( 1.7 )	11.2 ( 1.1 )	57.7 ( 0.4 )	. ( . )	28.7 ( 1.7 )	31.0 ( . )	. ( . )	22.6 ( 1.9 )	25.9 ( 0.1 )	. ( . )
			10 CFU	10.9 ( 1.3 )	10.0 ( 1.4 )	47.0 ( 2.4 )	32.2 ( 5.0 )	15.9 ( 2.5 )	45.1 ( 4.4 )	37.7 ( 4.0 )	21.7 ( 4.3 )	16.1 ( 1.4 )	. ( . )
			100 CFU	10.5 ( 3.5 )	5.0 ( 0.3 )	31.4 ( 5.8 )	25.7 ( 3.6 )	6.5 ( 0.7 )	45.6 ( 3.7 )	19.0 ( 3.5 )	17.6 ( 3.1 )	25.3 ( 5.5 )	34.0 ( 4.0 )
			1000 CFU	4.0 ( 0.1 )	3.4 ( 0.2 )	10.6 ( 3.4 )	9.2 ( 1.4 )	4.6 ( 0.2 )	38.1 ( 7.6 )	13.9 ( 4.1 )	4.8 ( 0.3 )	9.7 ( 1.2 )	29.3 ( 4.1 )
			10000 CFU	2.6 ( 0.2 )	3.0 ( 0.0 )	3.3 ( 0.2 )	3.2 ( 0.1 )	3.1 ( 0.1 )	4.6 ( 0.3 )	3.3 ( 0.2 )	3.2 ( 0.1 )	5.0 ( 0.1 )	31.0 ( 4.8 )
		TTD vs BpNY2023b		0.1513
		TTD vs AZ1999		<.0001	<.0001
		TTD vs VEN1976		<.0001	<.0001	0.8514
		TTD vs PB10007001		0.8659	0.2042	<.0001	<.0001
		TTD vs IL2014		<.0001	<.0001	0.0321	0.0194	<.0001
		TTD vs PR2013a		<.0001	<.0001	0.0976	0.1365	<.0001	0.0002
		TTD vs GHC5E		0.9408	0.1309	<.0001	<.0001	0.8075	<.0001	<.0001
		TTD vs MS2020a		0.0008	<.0001	0.0113	0.0171	0.0004	<.0001	0.3408	0.0010
		TTD vs TX2004		<.0001	<.0001	<.0001	<.0001	<.0001	0.0009	<.0001	<.0001	<.0001
	C57BL/6	TTD Median (95% CL)	10 CFU	. ( 14.0 , . )	. ( 12.0 , . )	. ( 59.0 , . )	. ( . , . )	. ( . , . )	. ( . , . )	. ( . , . )	. ( . , . )	. ( . , . )	. ( 28.0 , . )
			100 CFU	. ( 9.0 , . )	. ( 11.0 , . )	. ( 20.0 , . )	. ( 13.0 , . )	. ( 11.0 , . )	. ( 29.0 , . )	. ( 29.0 , . )	. ( 11.0 , . )	. ( . , . )	. ( 30.0 , . )
			1000 CFU	16.5 ( 5.0 , 42.0 )	9.0 ( 5.0 , 18.0 )	. ( 16.0 , . )	16.5 ( 14.0 , 25.0 )	19.5 ( 6.0 , 51.0 )	37.0 ( 16.0 , . )	. ( 18.0 , . )	14.5 ( 6.0 , 25.0 )	. ( 16.0 , . )	. ( 17.0 , . )
			10000 CFU	3.0 ( . , . )	3.0 ( . , . )	3.5 ( 2.0 , 4.0 )	4.0 ( 3.0 , 4.0 )	4.0 ( 3.0 , 4.0 )	6.0 ( 5.0 , 13.0 )	4.0 ( 4.0 , 5.0 )	3.5 ( 3.0 , 4.0 )	20.0 ( 7.0 , . )	. ( 12.0 , . )
			100000 CFU	3.0 ( 2.0 , 3.0 )	3.0 ( . , . )	3.0 ( 2.0 , 3.0 )	4.0 ( 2.0 , 4.0 )	3.0 ( . , . )	3.0 ( . , . )	3.0 ( . , . )	3.0 ( . , . )	19.5 ( 5.0 , . )	5.5 ( 3.0 , 7.0 )
		TTD Mean (Standard Error)	10 CFU	17.5 ( 0.5 )	46.2 ( 5.1 )	59.0 ( . )	. ( . )	. ( . )	. ( . )	. ( . )	. ( . )	. ( . )	28.0 ( . )
			100 CFU	35.1 ( 5.4 )	14.6 ( 0.8 )	37.1 ( 2.5 )	22.5 ( 1.5 )	43.8 ( 6.3 )	29.0 ( . )	50.6 ( 3.2 )	41.0 ( 4.2 )	. ( . )	40.8 ( 1.6 )
			1000 CFU	22.1 ( 5.7 )	12.4 ( 2.6 )	40.1 ( 4.2 )	19.0 ( 1.6 )	26.7 ( 6.1 )	32.1 ( 4.2 )	42.1 ( 4.1 )	15.6 ( 2.4 )	27.8 ( 1.9 )	46.4 ( 5.1 )
			10000 CFU	3.0 ( 0.0 )	3.0 ( 0.0 )	3.5 ( 0.3 )	3.9 ( 0.1 )	3.8 ( 0.1 )	8.3 ( 1.4 )	5.5 ( 1.0 )	3.6 ( 0.2 )	16.2 ( 1.9 )	31.6 ( 3.8 )
			100000 CFU	2.9 ( 0.1 )	3.0 ( 0.0 )	2.9 ( 0.1 )	3.7 ( 0.2 )	3.0 ( 0.0 )	3.2 ( 0.1 )	3.0 ( 0.0 )	3.0 ( 0.0 )	17.0 ( 2.9 )	6.0 ( 0.6 )
		TTD vs BpNY2023b		0.4154
		TTD vs AZ1999		0.0054	0.0002
		TTD vs VEN1976		0.2149	0.0302	0.0895
		TTD vs PB10007001		0.3766	0.0809	0.0538	0.7512
		TTD vs IL2014		0.0135	0.0007	0.7266	0.1755	0.1093
		TTD vs PR2013a		0.0022	<.0001	0.7223	0.0436	0.0256	0.4840
		TTD vs GHC5E		0.6098	0.7247	0.0005	0.0582	0.1415	0.0015	0.0002
		TTD vs MS2020a		0.1210	0.0127	0.1634	0.7434	0.5292	0.2959	0.0847	0.0257
		TTD vs TX2004		0.0051	0.0003	0.8079	0.0707	0.0433	0.5695	0.9257	0.0006	0.1260
